# Supplementary material for: The Effects of a Macronutrient-Based Diet and Time-Restricted Feeding (16:8) on Body Composition in Physically Active Individuals—A 14-Week Randomised Controlled Trial
Source: Nutrients. 2021 Sep 6;13(9):3122. doi: 10.3390/nu13093122 (PMC8465090; doi:10.3390/nu13093122)
Supplement: Supplementary file 1 [file nutrients-13-03122-s001.zip]

Archive with 1 entries (1 files):
- nutrients-1358966-supplementary.pdf
